# Supplementary material for: A review of the genus Monema Walker in China (Lepidoptera, Limacodidae)
Source: Zookeys. 2013 Jun 3;(306):23–36. doi: 10.3897/zookeys.306.5216 (PMC3689040; doi:10.3897/zookeys.306.5216)
Supplement: XML Treatment for Monema [file zookeys.306.5216-treatment1.xml]

<!DOCTYPE tp:taxon-treatment
  PUBLIC "-//TaxonX//DTD Taxonomic Treatment Publishing DTD v0 20100105//EN" "tax-treatment-NSO.dtd">
<tp:taxon-treatment xmlns:tp="http://www.plazi.org/taxpub"><tp:treatment-meta><mixed-citation publication-type="journal"><person-group><name><surname>Pan</surname><given-names>Zhaohui</given-names></name><name><surname>Zhu</surname><given-names>Chaodong</given-names></name><name><surname>Wu</surname><given-names>Chunsheng</given-names></name></person-group><article-title>A review of the genus
                    <italic>Monema</italic> Walker in China (Lepidoptera, Limacodidae)</article-title><source>Zookeys</source><day>3</day><month>6</month><year>2013</year><volume>2013</volume><issue>306</issue><fpage>23</fpage><lpage>36</lpage><pub-id pub-id-type="doi">10.3897/zookeys.306.5216</pub-id></mixed-citation></tp:treatment-meta><tp:nomenclature><tp:taxon-name>
                        <tp:taxon-name-part taxon-name-part-type="genus">Monema</tp:taxon-name-part>
                        <object-id xmlns:xlink="http://www.w3.org/1999/xlink" xlink:type="simple">http://species-id.net/wiki/Monema</object-id>
                    </tp:taxon-name><tp:taxon-authority>Walker, 1855</tp:taxon-authority><tp:nomenclature-citation-list><tp:nomenclature-citation><tp:taxon-name>Monema</tp:taxon-name><comment> Walker, 1855: 1102,1112. Type species: <italic><tp:taxon-name>Monema flavescens</tp:taxon-name></italic> Walker, 1855: 1112, by monotypy. </comment></tp:nomenclature-citation><tp:nomenclature-citation><tp:taxon-name>Cnidocampa</tp:taxon-name><comment> Dyar, 1905: 952. An unnecessary replacement name for <italic><tp:taxon-name>Monema</tp:taxon-name></italic> Walker, 1855, [not preoccupied by the plant genus <italic><tp:taxon-name>Monema</tp:taxon-name></italic> Greville, 1827]. </comment></tp:nomenclature-citation></tp:nomenclature-citation-list></tp:nomenclature><tp:treatment-sec sec-type="Description"><title>Description.</title><p>Moths medium-sized, body yellowish. Male antennae filiform and thicker than in female. Labial palpi extremely long, more than three times eye diameter. Forewings with R<sub>3</sub> + R<sub>4</sub> stalked from R<sub>5</sub> and R<sub>2</sub> stalked with their stem. Hindwings with M<sub>1</sub> and Rs stalked. Forewings with two narrow brown fasciae running from apex to 3/4 and 1/3 of inner margin respectively; basal part of forewing bordered by proximal fascia yellow, rest brown. Hind tibiae with two pairs of spurs.</p><p>Male genitalia: tegumen narrow; uncus narrow and long, usually with short ventral process at apex; gnathos narrow and long, nearly as long as uncus; juxta with lateral elongate process or spines; valva elongate, with apically saccular process; saccus usually long and large, more than half of valva’s width.</p><p>Female genitalia: posterior apophysis long, anterior apophysis very short and less than the half length of posterior one; sclerotized exterior flap at posterior margin of ostium bearing minute hair; ductus bursae very long, more than the half length of <!--PageBreak-->the abdomen, base narrow and straight, apical part wider and spiraled; corpus bursae ovate, large; a pair of signa trigonal, bearing spines.</p><p>The larva belongs to the nettle-type, and is known only for <italic><tp:taxon-name>Monema flavescens</tp:taxon-name></italic>. Its final instar larvae are 19–25mm in length. Head yellowish brown. Thorax yellowish green. Dorsum with a large purple-brown spot shaped as a dumbbell. Subdorsal scoli on T2-A9 and lateral scoli on T2, T3 and A2-8 (<xref ref-type="fig" rid="F5">Fig. 22</xref>) (<xref ref-type="bibr" rid="B9">Long et al. 2008</xref>).</p><p>The cocoon of <italic><tp:taxon-name>Monema flavescens</tp:taxon-name></italic> Walker is very hard and shaped as a sparrow-egg. It is white, with longitudinal brown stripes (<xref ref-type="fig" rid="F5">Fig. 23</xref>).</p><p>The genus is related to <italic><tp:taxon-name>Hyphorma</tp:taxon-name></italic> Walker, 1865, but differs from the latter by the shorter terminal segment of the labial palpi and the stalked R<sub>2</sub> and R<sub>3-5</sub> in the forewings. <italic><tp:taxon-name>Scopelodes</tp:taxon-name></italic> Westwood, 1841 and <italic><tp:taxon-name>Phocoderma</tp:taxon-name></italic> Butler, 1886 also have very long palpi, but the absence of a tuft of hair in 2nd or 3rd segments distinguish them from <italic><tp:taxon-name>Monema</tp:taxon-name></italic> (Hering 1931).</p><sec sec-type="Key to the species and subspecies"><title>Key to the species and subspecies</title><table-wrap content-type="key" position="anchor" orientation="portrait"><table><tbody><tr><td rowspan="1" colspan="1">1</td><td rowspan="1" colspan="1">Wings mostly pale black, brown or pale reddish</td><td rowspan="1" colspan="1">2</td></tr><tr><td rowspan="1" colspan="1">–</td><td rowspan="1" colspan="1">Wings mostly yellow or yellowish brown</td><td rowspan="1" colspan="1">3</td></tr><tr><td rowspan="1" colspan="1">2</td><td rowspan="1" colspan="1">Wings mostly pale reddish</td><td rowspan="1" colspan="1"><italic><tp:taxon-name>Monema coralina</tp:taxon-name></italic></td></tr><tr><td rowspan="1" colspan="1">–</td><td rowspan="1" colspan="1">Wings mostly brown to pale black</td><td rowspan="1" colspan="1"><italic><tp:taxon-name>Monema flavescens flavescens</tp:taxon-name></italic> (Black form)</td></tr><tr><td rowspan="1" colspan="1">3</td><td rowspan="1" colspan="1">Frons red</td><td rowspan="1" colspan="1"><italic><tp:taxon-name>Monema flavescens rubriceps</tp:taxon-name></italic></td></tr><tr><td rowspan="1" colspan="1">–</td><td rowspan="1" colspan="1">Frons yellow</td><td rowspan="1" colspan="1">4</td></tr><tr><td rowspan="1" colspan="1">4</td><td rowspan="1" colspan="1">Saccus long, aedeagus straight</td><td rowspan="1" colspan="1">5</td></tr><tr><td rowspan="1" colspan="1">–</td><td rowspan="1" colspan="1">Saccus short and wide, aedeagus S-shaped</td><td rowspan="1" colspan="1"><italic><tp:taxon-name>Monema meyi</tp:taxon-name></italic></td></tr><tr><td rowspan="1" colspan="1">5</td><td rowspan="1" colspan="1">Gnathos narrow and long; juxta long, ending in a tuft of long spines each side</td><td rowspan="1" colspan="1"><italic><tp:taxon-name>Monema tanaognatha</tp:taxon-name></italic> sp. n.</td></tr><tr><td rowspan="1" colspan="1">–</td><td rowspan="1" colspan="1">Gnathos short; juxta short, ending in 1-3 long spines each side</td><td rowspan="1" colspan="1"><italic><tp:taxon-name>Monema flavescens flavescens</tp:taxon-name></italic></td></tr></tbody></table></table-wrap></sec></tp:treatment-sec><tp:treatment-sec><!--Section generated to contain objects referenced in tp:taxon-treatment.--><fig id="F5" position="float" orientation="portrait"><label>Figures 22–23.</label><caption><p>Larva and cocoon of <italic><tp:taxon-name>Monema flavescens flavescens</tp:taxon-name></italic> Walker. <bold>22</bold> larva <bold>23</bold> cocoon.</p></caption><graphic xmlns:xlink="http://www.w3.org/1999/xlink" xlink:href="ZooKeys-306-023-g005.jpg" position="float" orientation="portrait" xlink:type="simple"/></fig></tp:treatment-sec><ref-list><ref id="B9"><mixed-citation xmlns:xlink="http://www.w3.org/1999/xlink" xlink:type="simple"><person-group><name name-style="western"><surname>Long</surname><given-names>J-K</given-names></name><name name-style="western"><surname>Luo</surname><given-names>Q-H</given-names></name><name name-style="western"><surname>Zeng</surname><given-names>X-Qi</given-names></name><name name-style="western"><surname>Zeng</surname><given-names>Y-T</given-names></name></person-group> (<year>2008</year>) <source>Population occurrence and control strategy of <italic>Monema flavescens</italic> in Guiyang. Chinese Bulletin of Entomology 45 (6): 913–918</source> [In Chinese].</mixed-citation></ref></ref-list></tp:taxon-treatment>
