# Supplementary material for: A review of the genus Monema Walker in China (Lepidoptera, Limacodidae)
Source: Zookeys. 2013 Jun 3;(306):23–36. doi: 10.3897/zookeys.306.5216 (PMC3689040; doi:10.3897/zookeys.306.5216)
Supplement: XML Treatment for Monema flavescens [file zookeys.306.5216-treatment2.xml]

<!DOCTYPE tp:taxon-treatment
  PUBLIC "-//TaxonX//DTD Taxonomic Treatment Publishing DTD v0 20100105//EN" "tax-treatment-NSO.dtd">
<tp:taxon-treatment xmlns:tp="http://www.plazi.org/taxpub"><tp:treatment-meta><mixed-citation publication-type="journal"><person-group><name><surname>Pan</surname><given-names>Zhaohui</given-names></name><name><surname>Zhu</surname><given-names>Chaodong</given-names></name><name><surname>Wu</surname><given-names>Chunsheng</given-names></name></person-group><article-title>A review of the genus
                    <italic>Monema</italic> Walker in China (Lepidoptera, Limacodidae)</article-title><source>Zookeys</source><day>3</day><month>6</month><year>2013</year><volume>2013</volume><issue>306</issue><fpage>23</fpage><lpage>36</lpage><pub-id pub-id-type="doi">10.3897/zookeys.306.5216</pub-id></mixed-citation></tp:treatment-meta><tp:nomenclature><tp:taxon-name>
                        <tp:taxon-name-part taxon-name-part-type="genus">Monema</tp:taxon-name-part>
                        <tp:taxon-name-part taxon-name-part-type="species">flavescens</tp:taxon-name-part>
                        <object-id xmlns:xlink="http://www.w3.org/1999/xlink" xlink:type="simple">http://species-id.net/wiki/Monema_flavescens</object-id>
                    </tp:taxon-name><tp:taxon-authority>Walker, 1855</tp:taxon-authority><xref ref-type="fig" rid="F1">Figs 5, 6</xref><xref ref-type="fig" rid="F2">, 10, 12</xref><xref ref-type="fig" rid="F3">, 13, 14, 15, 16, 17</xref><xref ref-type="fig" rid="F5">, 22, 23</xref><tp:nomenclature-citation-list><tp:nomenclature-citation><tp:taxon-name>Monema flavescens</tp:taxon-name><comment> Walker, 1855: 1112, fig. 1c. Type locality: North China. </comment></tp:nomenclature-citation><tp:nomenclature-citation><tp:taxon-name>Miresa flavescens</tp:taxon-name><comment> (Walker): Seitz, 1913: 344, fig. 50c. </comment></tp:nomenclature-citation><tp:nomenclature-citation><tp:taxon-name>Cnidocampa flavescens</tp:taxon-name><comment> (Walker): Cai, 1981: 99. </comment></tp:nomenclature-citation><tp:nomenclature-citation><tp:taxon-name>Cnidocampa johanibergmani</tp:taxon-name><comment> Bryk, 1948: 219. </comment></tp:nomenclature-citation><tp:nomenclature-citation><tp:taxon-name>Monema melli</tp:taxon-name><comment> Hering, 1931: 691, fig. 87i. Type locality: Guangdong, China. syn. n. </comment></tp:nomenclature-citation><tp:nomenclature-citation><tp:taxon-name>Monema flavescens</tp:taxon-name><comment> var. <italic>nigrans</italic> de Joannis, 1901: 251. </comment></tp:nomenclature-citation><tp:nomenclature-citation><tp:taxon-name>Monema nigrans</tp:taxon-name><comment><xref ref-type="bibr" rid="B12">de Joannis: Solovyev and Witt 2009</xref>: 108. </comment></tp:nomenclature-citation></tp:nomenclature-citation-list></tp:nomenclature><tp:treatment-sec sec-type="Description"><title>Description.</title><p>Wing expanse 30–32 mm in male, 35–39 mm in female. In male genitalia, the juxta is short and ends in 1-3 long spines each side. In female genitalia, the sclerotized base of ductus bursae is diagnostic.</p><fig id="F1" position="float" orientation="portrait"><label>Figures 1–6.</label><caption><p>Adults. <bold>1</bold> <italic><tp:taxon-name>Monema tanaognatha</tp:taxon-name></italic> Wu &amp; Pan, sp. n., holotype (Kunming, male) <bold>2</bold> <italic><tp:taxon-name>Monema tanaognatha</tp:taxon-name></italic> sp. n., paratype (Kunming, female) <bold>3</bold> <italic><tp:taxon-name>Monema meyi</tp:taxon-name></italic> Solovyev &amp; Witt (Hunan, male) <bold>4</bold> <italic><tp:taxon-name>Monema coralina</tp:taxon-name></italic> Dudgeon (Yunnan, male) <bold>5</bold> <italic><tp:taxon-name>Monema flavescens flavescens</tp:taxon-name></italic> Walker (Beijing, female) <bold>6</bold> <italic><tp:taxon-name>Monema flavescens flavescens</tp:taxon-name></italic> Walker (Black form, Shanghai, male).</p></caption><graphic xmlns:xlink="http://www.w3.org/1999/xlink" xlink:href="ZooKeys-306-023-g001.jpg" position="float" orientation="portrait" xlink:type="simple"/></fig><fig id="F2" position="float" orientation="portrait"><label>Figures 7–12.</label><caption><p>Male genitalia. <bold>7</bold> <italic><tp:taxon-name>Monema tanaognatha</tp:taxon-name></italic> Wu &amp; Pan, sp. n. holotype (gen. slide WU0156) <bold>8</bold> <italic><tp:taxon-name>Monema coralina</tp:taxon-name></italic> Dudgeon (gen. slide L06051) <bold>9</bold> <italic><tp:taxon-name>Monema meyi</tp:taxon-name></italic> Solovyev &amp;Witt (gen. slide WU0121) <bold>10</bold> <italic><tp:taxon-name>Monema flavescens rubriceps</tp:taxon-name></italic> (Matsumura) (16058 MWM GS Taiwan) <bold>11</bold> <italic><tp:taxon-name>Monema melli</tp:taxon-name></italic>  Hering, holotype (TYPE ZHUB GU2) <bold>12</bold> <italic><tp:taxon-name>Monema flavescens flavescens</tp:taxon-name></italic> (Black form, gen. slide L06052).</p></caption><graphic xmlns:xlink="http://www.w3.org/1999/xlink" xlink:href="ZooKeys-306-023-g002.jpg" position="float" orientation="portrait" xlink:type="simple"/></fig><fig id="F3" position="float" orientation="portrait"><label>Figures 13–17.</label><caption><p>Male genitalia of <italic><tp:taxon-name>Monema flavescens flavescens</tp:taxon-name></italic> Walker. <bold>13</bold> Shennongjia, Hubei (gen. slide WU0124) <bold>14</bold> Xiamen,Fujian (gen. slide WU0123) <bold>15</bold> Xingshan, Hubei (gen. slide WU0126) <bold>16</bold> Jingzhou, Hubei (gen. slide WU0125) <bold>17</bold> Wuyishan, Fujian (gen. slide WU0121a).</p></caption><graphic xmlns:xlink="http://www.w3.org/1999/xlink" xlink:href="ZooKeys-306-023-g003.jpg" position="float" orientation="portrait" xlink:type="simple"/></fig><!--PageBreak--></tp:treatment-sec><tp:treatment-sec sec-type="Distribution"><title>Distribution.</title><p>Heilongjiang, Jilin, Liaoning, Inner Mongolia, Beijing, Hebei, Shandong, Henan, Shaanxi, Qinghai, Jiangsu, Shanghai, Zhejiang, Hubei, Jiangxi, Fujian, Taiwan, Guangdong, Guangxi; Russia (Far East), Korea, Japan.</p></tp:treatment-sec><tp:treatment-sec sec-type="Remarks"><title>Remarks.</title><p><!--PageBreak--><italic><tp:taxon-name>Monema melli</tp:taxon-name></italic> was described based on a single male from Guangdong, China. It differs from <italic><tp:taxon-name>Monema flavescens</tp:taxon-name></italic> by the smaller size and the shorter labial palpus. According to the male genitalia of the holotype examined and provided by Mr. Solovyev, it matches well with that of <italic><tp:taxon-name>Monema flavescens</tp:taxon-name></italic>. Thus we synonymize <italic><tp:taxon-name>Monema melli</tp:taxon-name></italic> with <italic><tp:taxon-name>Monema flavescens</tp:taxon-name></italic>. <xref ref-type="bibr" rid="B12">Solovyev and Witt (2009)</xref> treated <italic><tp:taxon-name>Monema flavescens</tp:taxon-name></italic> var. <italic>nigrans</italic> as a full species. However, the black form (var. <italic>nigrans</italic>) and the normal form (<italic>flavescens</italic>) are from the same population and the var. <italic>nigrans</italic> do not show any differences in the male or female genitalia with <italic>flavescens</italic>. Therefore we treat <italic><tp:taxon-name>Monema flavescens</tp:taxon-name></italic> var. <italic>nigrans</italic> merely as a dark form. In Guiyang 2.75% of the population of <italic>flavescens</italic> belonged to the black form; the black individuals can interbreed with the non black individuals and produce fertile offspring (<xref ref-type="bibr" rid="B9">Long et al. 2008</xref>).</p></tp:treatment-sec><tp:treatment-sec><!--Section generated to contain objects referenced in tp:taxon-treatment.--><fig id="F5" position="float" orientation="portrait"><label>Figures 22–23.</label><caption><p>Larva and cocoon of <italic><tp:taxon-name>Monema flavescens flavescens</tp:taxon-name></italic> Walker. <bold>22</bold> larva <bold>23</bold> cocoon.</p></caption><graphic xmlns:xlink="http://www.w3.org/1999/xlink" xlink:href="ZooKeys-306-023-g005.jpg" position="float" orientation="portrait" xlink:type="simple"/></fig></tp:treatment-sec><ref-list><ref id="B12"><mixed-citation xmlns:xlink="http://www.w3.org/1999/xlink" xlink:type="simple"><person-group><name name-style="western"><surname>Solovyev</surname><given-names>AV</given-names></name><name name-style="western"><surname>Witt</surname><given-names>TJ</given-names></name></person-group> (<year>2009</year>) <source>The Limacodidae of Vietnam. Entomofauna, Supl.16: 33–321.</source></mixed-citation></ref><ref id="B9"><mixed-citation xmlns:xlink="http://www.w3.org/1999/xlink" xlink:type="simple"><person-group><name name-style="western"><surname>Long</surname><given-names>J-K</given-names></name><name name-style="western"><surname>Luo</surname><given-names>Q-H</given-names></name><name name-style="western"><surname>Zeng</surname><given-names>X-Qi</given-names></name><name name-style="western"><surname>Zeng</surname><given-names>Y-T</given-names></name></person-group> (<year>2008</year>) <source>Population occurrence and control strategy of <italic>Monema flavescens</italic> in Guiyang. Chinese Bulletin of Entomology 45 (6): 913–918</source> [In Chinese].</mixed-citation></ref></ref-list></tp:taxon-treatment>
