# Supplementary material for: A review of the genus Monema Walker in China (Lepidoptera, Limacodidae)
Source: Zookeys. 2013 Jun 3;(306):23–36. doi: 10.3897/zookeys.306.5216 (PMC3689040; doi:10.3897/zookeys.306.5216)
Supplement: XML Treatment for Monema flavescens flavescens [file zookeys.306.5216-treatment3.xml]

<!DOCTYPE tp:taxon-treatment
  PUBLIC "-//TaxonX//DTD Taxonomic Treatment Publishing DTD v0 20100105//EN" "tax-treatment-NSO.dtd">
<tp:taxon-treatment xmlns:tp="http://www.plazi.org/taxpub"><tp:treatment-meta><mixed-citation publication-type="journal"><person-group><name><surname>Pan</surname><given-names>Zhaohui</given-names></name><name><surname>Zhu</surname><given-names>Chaodong</given-names></name><name><surname>Wu</surname><given-names>Chunsheng</given-names></name></person-group><article-title>A review of the genus
                    <italic>Monema</italic> Walker in China (Lepidoptera, Limacodidae)</article-title><source>Zookeys</source><day>3</day><month>6</month><year>2013</year><volume>2013</volume><issue>306</issue><fpage>23</fpage><lpage>36</lpage><pub-id pub-id-type="doi">10.3897/zookeys.306.5216</pub-id></mixed-citation></tp:treatment-meta><tp:nomenclature><label>(a)</label><tp:taxon-name>
                        <tp:taxon-name-part taxon-name-part-type="genus">Monema</tp:taxon-name-part>
                        <tp:taxon-name-part taxon-name-part-type="species">flavescens</tp:taxon-name-part>
                        <tp:taxon-name-part taxon-name-part-type="subspecies">flavescens</tp:taxon-name-part>
                        <object-id xmlns:xlink="http://www.w3.org/1999/xlink" xlink:type="simple">http://species-id.net/wiki/Monema_flavescens_flavescens</object-id>
                    </tp:taxon-name><tp:taxon-authority>Walker, 1855</tp:taxon-authority><xref ref-type="fig" rid="F1">Figs 5, 6</xref><xref ref-type="fig" rid="F2">, 12</xref><xref ref-type="fig" rid="F3">, 13, 14, 15, 16, 17</xref><xref ref-type="fig" rid="F5">, 22, 23</xref><tp:nomenclature-citation-list><tp:nomenclature-citation><tp:taxon-name>Monema flavescens</tp:taxon-name><comment> Walker, 1855: 1112, fig. 1c </comment></tp:nomenclature-citation></tp:nomenclature-citation-list></tp:nomenclature><tp:treatment-sec sec-type="Description"><title>Description.</title><p>Wing expanse 25–39 mm. The aedeagus is 1.6 times as long as valva, shorter than that in ssp. <italic>rubriceps</italic>. Frons yellow to yellowish red.</p></tp:treatment-sec><tp:treatment-sec sec-type="Specimens examined"><title>Specimens examined.</title><p>Heilongjiang, Dailing, 390m, 30 June-16 July 1962, Bai Jiuju (25♂), 4–9 July 1957 (5♂, gen. slide WU0180); Heilongjiang, Yichun, 9 July 1956 (2♂), 6 Sept. 1956 (1♂); Heilongjiang, Wuchang, Shengli Linchang, 10 July 1970 (3♂); Heilongjiang, Harbin, 17 July–17 Aug. 1936 (2♀), 81 Aug. 1940; Heilongjiang, Hulin 852 Farm, 10 July 1962, Chen Tailu (1♂); Liaoning, Qingyuan, 29–30 July 1954 (1♀8♂, gen. slide WU0179); Liaoning, XInjin, 1954 (2♂); Jilin, Manjiang, 19 June–27 July 1955 (4♀10♂); Jilin, Changbai Shan, 800m, 2–13 July 1982, Zhang Baolin (2♀3♂, gen. slide WU0178); Inner Mongolia, Ulanhot 15 July 1987 (1♂), 5 June 1957 (1♂, gen. slide WU0181); Hunan,Yongshun Shanmuhe, 600m, 3 Aug. 1988, Chen Yixin (1♂, gen. slide WU0117); Hunan, Andong, 20 May 1954 (1♂, gen. slide WU0118); Hunan, Guzhang Gaowangjie, 850m, 29 July 1988, Chen Yixin (1♂, gen. slide WU0120); Hunan, Hengshan, 22Aug. 1979 (1♂, gen. slide WU0119); Fujian, Wuyishan, Sangang, 3 Aug. 1979, Song Shimei (1♀, gen. slide WU0121); Fujian, Wuyishan, Tongmu, 26 July 1979, Song Shimei (1♂, gen. slide WU0121a); Fujian, Xiamen, 1♂, 25 June 1973, Zhang Baolin (1♂, gen. slide WU0123); Hubei, Shennongjia, 950–1640m, 18–24 July 1980, Yu Peiyu (8♂, gen. slide WU0124); Hubei, Jingzhou, July 1980 (6♂, gen. slide WU0125); Hubei, Xingshan Longmen River, 1350m, 16 June–17 July 1993, Yao Jian (9♂, gen. slide WU0126); Hubei, Zigui, Jiutouling, 100m, 12–13 June 1993, Yao Jian (3♂, gen. slide WU0127); Hubei, Xuanen, Fengshuiling 1200–1240m, 29 July 1989, Yang Longlong, Li Wei (1♂, gen. slide WU0128); Guangxi, Longsheng, 10–15 June 1980, Wang Linyao (4♂), 26 May 1963, Wang Chunguang (1♀, gen. slide WU0133, 134); Guangxi, Gualin Forestry Institute, 5 July 1981, Liang Xinqiang (1♂, gen. slide WU0145); Guangxi, Qinzhou, 15 Apr. 1980, Cai Rongquan (2♂, gen. slide WU0143); Guangxi, Jinxiu, 1100m, 10 May 1999, LI Wenzhu (1♂) (gen. slide WU0141); Zhejiang, Hangzhou, 1 Aug. 1973, Zhang Baolin (2♂); Zhejiang, Hang<!--PageBreak--><!--PageBreak-->zhou, 4–21 June 1976, Chen Ruijin (1♀3♂); Zhejiang, Wenzhou, 1953, Liao Dingxi (1♂); Zhejiang, Zhoushan, 18 June 1936, O. Piel (1♂); Zhejiang, Tianmu shan, May-July 1936 (1♀3♂), 29 July 1972, Wang Ziqing (4♂), 21 July 1973, Zhang Baolin (5♂, gen. slide WU0146); Shaanxi, Zhouzhi, 1350m, 24 June 1999, Yao Jian (3♂, gen. slide WU0174, 175) Jiangxi, Lushan, 17–19 June 1974, Zhang Baolin (2♂) (gen. slide WU0146); Jiangxi, Guling, July 1935 (1♀1♂, gen. slide WU01149); Jiangxi, 27–28 May 1957, Yu Peiyu (1♀2♂, gen. slide WU0150); Shanghai, 11–26Aug.1932, O. Piel (16♀4♂, gen. slides L06056, 57), 14 June- 20 July 1933, A. Savio (4♂); Shanghai, Botanical Park, June 1974 (1♀); Jiangsu, Yangzhou, 15 May 1926 (1♂), 20 June 1974 (1♂, gen. slide WU0182); Jiangsu, Nanjing, 1–10 June 1957, Yu Peiyu (3♀) (gen. slide WU0183); Guangdong, Guangzhou, July 1931 (5♂); Guangdong, Guangzhou, Shipai, 17 Sept. 1958, Wang Linyao (1♂); Guangdong, Nanling, 21 July 2008, Chen Fuqiang (1♂, gen. slide WU0053a) Beijing, 3–31 May 1957, Yu Peiyu (6♀15♂, gen. slide WU0184); Beijing, Xishan, 1♂, Aug.1955; Beijing, Qinghe, 1♂, 13 Mar.1957 (1♂); Beijing, Tanzhesi, 15 Aug. 1951 (1♂); Beijing, Bada ling, 24 June 1957 (1♂); Beijing, Baihua shan, 4–16 July 1973, Liu Youqiao, Zhang Baolin (5♂, gen. slide WU0185); Beijing, Sanbu, 25 July 1964, (5♂), 21 July 1972, Zhang Baolin (1♀); Hebei, Changli, 15 June-8 July 1972 (1♂6♀), 21 June 1973 (2♀, gen. slide WU0186); Henan, Songxian, Baiyun shan, 1400m, 18–20 July 2003, Qiu Reng (2♂); Henan, Huixian Baligou, 700m, 12–15 July 2002 (1♀); Henan, Neixiang Baotianman, 12 July 1998, Shen Xiaocheng (1♂). <bold>Black form:</bold> Shanghai Datong Route, 28 July 1980 (1♂, gen. slide L06052); Shanghai Botanical Park, June 1974, Tian Lixin (1♀) (gen. slide L06053); Shanghai, July 1935 (2♂); Jilin, Manjiang, 9–31 July 1955 (1♀2♂, gen. slides L06059, L06060).</p></tp:treatment-sec><tp:treatment-sec sec-type="Distribution"><title>Distribution.</title><p>Mainland China; Russia (Far East), Korea, Japan.</p></tp:treatment-sec><tp:treatment-sec><!--Section generated to contain objects referenced in tp:taxon-treatment.--><fig id="F1" position="float" orientation="portrait"><label>Figures 1–6.</label><caption><p>Adults. <bold>1</bold> <italic><tp:taxon-name>Monema tanaognatha</tp:taxon-name></italic> Wu &amp; Pan, sp. n., holotype (Kunming, male) <bold>2</bold> <italic><tp:taxon-name>Monema tanaognatha</tp:taxon-name></italic> sp. n., paratype (Kunming, female) <bold>3</bold> <italic><tp:taxon-name>Monema meyi</tp:taxon-name></italic> Solovyev &amp; Witt (Hunan, male) <bold>4</bold> <italic><tp:taxon-name>Monema coralina</tp:taxon-name></italic> Dudgeon (Yunnan, male) <bold>5</bold> <italic><tp:taxon-name>Monema flavescens flavescens</tp:taxon-name></italic> Walker (Beijing, female) <bold>6</bold> <italic><tp:taxon-name>Monema flavescens flavescens</tp:taxon-name></italic> Walker (Black form, Shanghai, male).</p></caption><graphic xmlns:xlink="http://www.w3.org/1999/xlink" xlink:href="ZooKeys-306-023-g001.jpg" position="float" orientation="portrait" xlink:type="simple"/></fig><fig id="F2" position="float" orientation="portrait"><label>Figures 7–12.</label><caption><p>Male genitalia. <bold>7</bold> <italic><tp:taxon-name>Monema tanaognatha</tp:taxon-name></italic> Wu &amp; Pan, sp. n. holotype (gen. slide WU0156) <bold>8</bold> <italic><tp:taxon-name>Monema coralina</tp:taxon-name></italic> Dudgeon (gen. slide L06051) <bold>9</bold> <italic><tp:taxon-name>Monema meyi</tp:taxon-name></italic> Solovyev &amp;Witt (gen. slide WU0121) <bold>10</bold> <italic><tp:taxon-name>Monema flavescens rubriceps</tp:taxon-name></italic> (Matsumura) (16058 MWM GS Taiwan) <bold>11</bold> <italic><tp:taxon-name>Monema melli</tp:taxon-name></italic>  Hering, holotype (TYPE ZHUB GU2) <bold>12</bold> <italic><tp:taxon-name>Monema flavescens flavescens</tp:taxon-name></italic> (Black form, gen. slide L06052).</p></caption><graphic xmlns:xlink="http://www.w3.org/1999/xlink" xlink:href="ZooKeys-306-023-g002.jpg" position="float" orientation="portrait" xlink:type="simple"/></fig><fig id="F3" position="float" orientation="portrait"><label>Figures 13–17.</label><caption><p>Male genitalia of <italic><tp:taxon-name>Monema flavescens flavescens</tp:taxon-name></italic> Walker. <bold>13</bold> Shennongjia, Hubei (gen. slide WU0124) <bold>14</bold> Xiamen,Fujian (gen. slide WU0123) <bold>15</bold> Xingshan, Hubei (gen. slide WU0126) <bold>16</bold> Jingzhou, Hubei (gen. slide WU0125) <bold>17</bold> Wuyishan, Fujian (gen. slide WU0121a).</p></caption><graphic xmlns:xlink="http://www.w3.org/1999/xlink" xlink:href="ZooKeys-306-023-g003.jpg" position="float" orientation="portrait" xlink:type="simple"/></fig><fig id="F5" position="float" orientation="portrait"><label>Figures 22–23.</label><caption><p>Larva and cocoon of <italic><tp:taxon-name>Monema flavescens flavescens</tp:taxon-name></italic> Walker. <bold>22</bold> larva <bold>23</bold> cocoon.</p></caption><graphic xmlns:xlink="http://www.w3.org/1999/xlink" xlink:href="ZooKeys-306-023-g005.jpg" position="float" orientation="portrait" xlink:type="simple"/></fig></tp:treatment-sec></tp:taxon-treatment>
