# Supplementary material for: A review of the genus Monema Walker in China (Lepidoptera, Limacodidae)
Source: Zookeys. 2013 Jun 3;(306):23–36. doi: 10.3897/zookeys.306.5216 (PMC3689040; doi:10.3897/zookeys.306.5216)
Supplement: XML Treatment for Monema flavescens rubriceps [file zookeys.306.5216-treatment4.xml]

<!DOCTYPE tp:taxon-treatment
  PUBLIC "-//TaxonX//DTD Taxonomic Treatment Publishing DTD v0 20100105//EN" "tax-treatment-NSO.dtd">
<tp:taxon-treatment xmlns:tp="http://www.plazi.org/taxpub"><tp:treatment-meta><mixed-citation publication-type="journal"><person-group><name><surname>Pan</surname><given-names>Zhaohui</given-names></name><name><surname>Zhu</surname><given-names>Chaodong</given-names></name><name><surname>Wu</surname><given-names>Chunsheng</given-names></name></person-group><article-title>A review of the genus
                    <italic>Monema</italic> Walker in China (Lepidoptera, Limacodidae)</article-title><source>Zookeys</source><day>3</day><month>6</month><year>2013</year><volume>2013</volume><issue>306</issue><fpage>23</fpage><lpage>36</lpage><pub-id pub-id-type="doi">10.3897/zookeys.306.5216</pub-id></mixed-citation></tp:treatment-meta><tp:nomenclature><label>(b)</label><tp:taxon-name>
                        <tp:taxon-name-part taxon-name-part-type="genus">Monema</tp:taxon-name-part>
                        <tp:taxon-name-part taxon-name-part-type="species">flavescens</tp:taxon-name-part>
                        <tp:taxon-name-part taxon-name-part-type="subspecies">rubriceps</tp:taxon-name-part>
                        <object-id xmlns:xlink="http://www.w3.org/1999/xlink" xlink:type="simple">http://species-id.net/wiki/Monema_flavescens_rubriceps</object-id>
                    </tp:taxon-name><tp:taxon-authority>(Matsumura, 1931)</tp:taxon-authority><tp:taxon-status xmlns:xlink="http://www.w3.org/1999/xlink" xlink:type="simple">stat. n.</tp:taxon-status><xref ref-type="fig" rid="F2">Fig. 10</xref><tp:nomenclature-citation-list><tp:nomenclature-citation><tp:taxon-name>Cnidocampa rubriceps</tp:taxon-name><comment> Matsumura, 1931: 105. Type locality: Taiwan, China. </comment></tp:nomenclature-citation><tp:nomenclature-citation><tp:taxon-name>Monema rubriceps</tp:taxon-name><comment> (Matsumura): Hering, 1931: 691. </comment></tp:nomenclature-citation></tp:nomenclature-citation-list></tp:nomenclature><tp:treatment-sec sec-type="Description"><title>Description.</title><p>Wing expanse 30–32mm. It differs from <italic><tp:taxon-name>Monema flavescens flavescens</tp:taxon-name></italic> Walker by the red frons. The aedeagus about twice as long as valva, longer than that of ssp. <italic>flavescens</italic>.</p></tp:treatment-sec><tp:treatment-sec sec-type="Specimens examined"><title>Specimens examined.</title><p>None. The image of the male genitalia of <italic><tp:taxon-name>Monema rubriceps</tp:taxon-name></italic> (Matsumura) was provided by Dr. Solovyev.</p></tp:treatment-sec><tp:treatment-sec sec-type="Distribution"><title>Distribution.</title><p>Taiwan.</p></tp:treatment-sec><tp:treatment-sec sec-type="Remarks"><title>Remarks.</title><p><italic><tp:taxon-name>Cnidocampa rubriceps</tp:taxon-name></italic> is treated here as a subspecies of <italic><tp:taxon-name>Monema flavescens</tp:taxon-name></italic> because the male genitalia have the same structure, except for the aedeagus that is longer in ssp. <italic>rubriceps</italic> than in ssp. <italic>flavescens</italic>.</p><!--PageBreak--></tp:treatment-sec><tp:treatment-sec><!--Section generated to contain objects referenced in tp:taxon-treatment.--><fig id="F2" position="float" orientation="portrait"><label>Figures 7–12.</label><caption><p>Male genitalia. <bold>7</bold> <italic><tp:taxon-name>Monema tanaognatha</tp:taxon-name></italic> Wu &amp; Pan, sp. n. holotype (gen. slide WU0156) <bold>8</bold> <italic><tp:taxon-name>Monema coralina</tp:taxon-name></italic> Dudgeon (gen. slide L06051) <bold>9</bold> <italic><tp:taxon-name>Monema meyi</tp:taxon-name></italic> Solovyev &amp;Witt (gen. slide WU0121) <bold>10</bold> <italic><tp:taxon-name>Monema flavescens rubriceps</tp:taxon-name></italic> (Matsumura) (16058 MWM GS Taiwan) <bold>11</bold> <italic><tp:taxon-name>Monema melli</tp:taxon-name></italic>  Hering, holotype (TYPE ZHUB GU2) <bold>12</bold> <italic><tp:taxon-name>Monema flavescens flavescens</tp:taxon-name></italic> (Black form, gen. slide L06052).</p></caption><graphic xmlns:xlink="http://www.w3.org/1999/xlink" xlink:href="ZooKeys-306-023-g002.jpg" position="float" orientation="portrait" xlink:type="simple"/></fig></tp:treatment-sec></tp:taxon-treatment>
