# Supplementary material for: A review of the genus Monema Walker in China (Lepidoptera, Limacodidae)
Source: Zookeys. 2013 Jun 3;(306):23–36. doi: 10.3897/zookeys.306.5216 (PMC3689040; doi:10.3897/zookeys.306.5216)
Supplement: XML Treatment for Monema tanaognatha [file zookeys.306.5216-treatment5.xml]

<!DOCTYPE tp:taxon-treatment
  PUBLIC "-//TaxonX//DTD Taxonomic Treatment Publishing DTD v0 20100105//EN" "tax-treatment-NSO.dtd">
<tp:taxon-treatment xmlns:tp="http://www.plazi.org/taxpub"><tp:treatment-meta><mixed-citation publication-type="journal"><person-group><name><surname>Pan</surname><given-names>Zhaohui</given-names></name><name><surname>Zhu</surname><given-names>Chaodong</given-names></name><name><surname>Wu</surname><given-names>Chunsheng</given-names></name></person-group><article-title>A review of the genus
                    <italic>Monema</italic> Walker in China (Lepidoptera, Limacodidae)</article-title><source>Zookeys</source><day>3</day><month>6</month><year>2013</year><volume>2013</volume><issue>306</issue><fpage>23</fpage><lpage>36</lpage><pub-id pub-id-type="doi">10.3897/zookeys.306.5216</pub-id></mixed-citation></tp:treatment-meta><tp:nomenclature><tp:taxon-name>
                        <tp:taxon-name-part taxon-name-part-type="genus">Monema</tp:taxon-name-part>
                        <tp:taxon-name-part taxon-name-part-type="species">tanaognatha</tp:taxon-name-part>
                        <object-id xmlns:xlink="http://www.w3.org/1999/xlink" xlink:type="simple">urn:lsid:zoobank.org:act:AAF50A42-14EA-45E5-AAD3-0F2E027119A8</object-id>
                        <object-id xmlns:xlink="http://www.w3.org/1999/xlink" xlink:type="simple">http://species-id.net/wiki/Monema_tanaognatha</object-id>
                    </tp:taxon-name><tp:taxon-authority>Wu &amp; Pan,</tp:taxon-authority><tp:taxon-status xmlns:xlink="http://www.w3.org/1999/xlink" xlink:type="simple">sp. n.</tp:taxon-status><xref ref-type="fig" rid="F1">Figs 1, 2</xref><xref ref-type="fig" rid="F2">, 7</xref><xref ref-type="fig" rid="F4">, 18</xref></tp:nomenclature><tp:treatment-sec sec-type="Description"><title>Description.</title><p>Wing expanse 28–33mm. Labial palpus yellowish brown, tip black. Face yellow to pale red. Head and thorax yellow. Abdomen yellowish brown. Ground colour of forewing yellow, with two dark concave fasciae from apex to 1/3 and 2/3 of inner margin, distal part of forewing, bordered by proximal fascia, brown. Hindwing yellow to yellowish brown.</p><p>Male genitalia: tegumen narrow; uncus narrow and long, ventrally with short process on apex; gnathos narrow and very long; juxta U-shaped, each lateral bar with distal tuft of long spines; valva elongate, with a strong short apically saccular process; saccus long and relatively narrower than that of <italic>flavescens</italic>; aedeagus slightly longer than valva, narrow and straight.</p><p>Female genitalia: posterior apophysis long, anterior apophysis very short; sclerotized exterior flap at posterior margin of ostium smaller, bearing minute hair; ductus bursae very long, basal half narrow and straight, apical half wider and spiraled; corpus bursae ovate, large; a pair of signa trigonal, bearing spines.</p><fig id="F4" position="float" orientation="portrait"><label>Figures 18–21.</label><caption><p>Female genitalia. <bold>18</bold> <italic><tp:taxon-name>Monema tanaognatha</tp:taxon-name></italic> Wu &amp; Pan sp. n. (gen. slide WU0156) <bold>19</bold> <italic><tp:taxon-name>Monema meyi</tp:taxon-name></italic> Solovyev &amp;Witt (gen. slide WU0147) <bold>20</bold> <italic><tp:taxon-name>Monema flavescens flavescens</tp:taxon-name></italic> Walker (gen. slide WU0121) <bold>21</bold> <italic><tp:taxon-name>Monema flavescens flavescens</tp:taxon-name></italic> Walker (Black form (gen. slide L06053).</p></caption><graphic xmlns:xlink="http://www.w3.org/1999/xlink" xlink:href="ZooKeys-306-023-g004.jpg" position="float" orientation="portrait" xlink:type="simple"/></fig><fig id="F5" position="float" orientation="portrait"><label>Figures 22–23.</label><caption><p>Larva and cocoon of <italic><tp:taxon-name>Monema flavescens flavescens</tp:taxon-name></italic> Walker. <bold>22</bold> larva <bold>23</bold> cocoon.</p></caption><graphic xmlns:xlink="http://www.w3.org/1999/xlink" xlink:href="ZooKeys-306-023-g005.jpg" position="float" orientation="portrait" xlink:type="simple"/></fig></tp:treatment-sec><tp:treatment-sec sec-type="Type material"><title>Type material.</title><p>Holotype: male, Kunming, Yunnan, 16 May 1980, Song Shimei (gen. slide WU0156). Paratypes: 1♀♂, same data as holotype (gen. slide WU0157); Xuanwei, Yunna, 1890m, 1♂, 25 June 1979 (gen. slide WU0152). Shaanxi, Fuping, 900–950m, 23–24 July 1998, Yuan Decheng, Yao jian, Zhang Youwei (5♂,gen. slide WU0172); Shaanxi, Liuba Miaotaizi, 1350m, 21 July 1998, Yao jian (1♂); Shaanxi, Taibai Huangbaiyuan, 1350m, 14 July 1980, Zhang Baolin (4♂, gen. slide WU0173); Shaanxi, Ningshan Huoditang, 1580–1650m, 27 July 1998, Yao Jian (4♂, gen. slides WU0171, WU0176); Gansu, Wenxian Tielou, 1450m, 1999 July 24, Yao jian, Wang Hongjian, Zhu Chaodong (7♂, gen. slide WU0164); Gansu, Kangxian, Qinghe linchang, 1400–2250m, 15 July 1998, Yao Jian (3♂), 7–9 July 1999, Yao jian (9♂, gen. slide WU0162, 163); Gansu, Kangxian, Baiyun shan, 1250–1750m, 12 July 1998, Yao Jian(3♂) (gen. slide WU0165); Gansu, Diechang, 1800m, 7 July 1998, Yao Jian (4♂, gen. slide WU0166); Gansu, Zhouqu, Shantan Linchang, 2400m, 15 July 1999, Wang Hongjian (4♂, gen. slide WU0167, 168); Sichua, Emei shan, 800–1000m, 21 June-25 July 1957, Huang Keren, Zhu fuxing, Lu Youcai (7♂, gen. slides WU0110, WU0135); Sichua, Dujiang Yan, Qingcheng Shan, 700–1000m, 3–4 June 1979, Gao Ping, Shang Jinwen (2♂) (gen. slides WU0112, WU0113); Hubei, Lichuan, Xingdou Shan, 800m, 21–23 July 1989, Li Wei (2♂, gen. slide WU0130); Guangxi, Miaoer shan, Jiuniuchang, 1150m, 7 July 1985, Fang Chenglai (2♂, gen. slide WU0132).</p></tp:treatment-sec><tp:treatment-sec sec-type="Distribution"><title>Distribution.</title><p>Shaanxi, Gansu, Hubei, Guangxi, Sichuan, Yunnan.</p></tp:treatment-sec><tp:treatment-sec sec-type="Remarks"><title>Remarks.</title><p>The species is similar externally to <italic><tp:taxon-name>Monema flavescens</tp:taxon-name></italic>, but is well distinguished by male genitalia: gnathos is narrowing and very long; juxta is long and ending in a tuft of long spines at each side. In female genitalia, base of ductus bursae of the new species is narrow and membranous, while that of <italic><tp:taxon-name>Monema flavescens</tp:taxon-name></italic> is sclerotized.</p><!--PageBreak--></tp:treatment-sec><tp:treatment-sec sec-type="Etymology"><title>Etymology.</title><p>The name is derived from Greek “Tanaos” (=Long) and “gnathos” (Greek for jaw), corresponding to the long gnathos in the male genitalia.</p><!--PageBreak--></tp:treatment-sec><tp:treatment-sec><!--Section generated to contain objects referenced in tp:taxon-treatment.--><fig id="F1" position="float" orientation="portrait"><label>Figures 1–6.</label><caption><p>Adults. <bold>1</bold> <italic><tp:taxon-name>Monema tanaognatha</tp:taxon-name></italic> Wu &amp; Pan, sp. n., holotype (Kunming, male) <bold>2</bold> <italic><tp:taxon-name>Monema tanaognatha</tp:taxon-name></italic> sp. n., paratype (Kunming, female) <bold>3</bold> <italic><tp:taxon-name>Monema meyi</tp:taxon-name></italic> Solovyev &amp; Witt (Hunan, male) <bold>4</bold> <italic><tp:taxon-name>Monema coralina</tp:taxon-name></italic> Dudgeon (Yunnan, male) <bold>5</bold> <italic><tp:taxon-name>Monema flavescens flavescens</tp:taxon-name></italic> Walker (Beijing, female) <bold>6</bold> <italic><tp:taxon-name>Monema flavescens flavescens</tp:taxon-name></italic> Walker (Black form, Shanghai, male).</p></caption><graphic xmlns:xlink="http://www.w3.org/1999/xlink" xlink:href="ZooKeys-306-023-g001.jpg" position="float" orientation="portrait" xlink:type="simple"/></fig><fig id="F2" position="float" orientation="portrait"><label>Figures 7–12.</label><caption><p>Male genitalia. <bold>7</bold> <italic><tp:taxon-name>Monema tanaognatha</tp:taxon-name></italic> Wu &amp; Pan, sp. n. holotype (gen. slide WU0156) <bold>8</bold> <italic><tp:taxon-name>Monema coralina</tp:taxon-name></italic> Dudgeon (gen. slide L06051) <bold>9</bold> <italic><tp:taxon-name>Monema meyi</tp:taxon-name></italic> Solovyev &amp;Witt (gen. slide WU0121) <bold>10</bold> <italic><tp:taxon-name>Monema flavescens rubriceps</tp:taxon-name></italic> (Matsumura) (16058 MWM GS Taiwan) <bold>11</bold> <italic><tp:taxon-name>Monema melli</tp:taxon-name></italic>  Hering, holotype (TYPE ZHUB GU2) <bold>12</bold> <italic><tp:taxon-name>Monema flavescens flavescens</tp:taxon-name></italic> (Black form, gen. slide L06052).</p></caption><graphic xmlns:xlink="http://www.w3.org/1999/xlink" xlink:href="ZooKeys-306-023-g002.jpg" position="float" orientation="portrait" xlink:type="simple"/></fig></tp:treatment-sec></tp:taxon-treatment>
