# Supplementary material for: A review of the genus Monema Walker in China (Lepidoptera, Limacodidae)
Source: Zookeys. 2013 Jun 3;(306):23–36. doi: 10.3897/zookeys.306.5216 (PMC3689040; doi:10.3897/zookeys.306.5216)
Supplement: XML Treatment for Monema meyi [file zookeys.306.5216-treatment6.xml]

<!DOCTYPE tp:taxon-treatment
  PUBLIC "-//TaxonX//DTD Taxonomic Treatment Publishing DTD v0 20100105//EN" "tax-treatment-NSO.dtd">
<tp:taxon-treatment xmlns:tp="http://www.plazi.org/taxpub"><tp:treatment-meta><mixed-citation publication-type="journal"><person-group><name><surname>Pan</surname><given-names>Zhaohui</given-names></name><name><surname>Zhu</surname><given-names>Chaodong</given-names></name><name><surname>Wu</surname><given-names>Chunsheng</given-names></name></person-group><article-title>A review of the genus
                    <italic>Monema</italic> Walker in China (Lepidoptera, Limacodidae)</article-title><source>Zookeys</source><day>3</day><month>6</month><year>2013</year><volume>2013</volume><issue>306</issue><fpage>23</fpage><lpage>36</lpage><pub-id pub-id-type="doi">10.3897/zookeys.306.5216</pub-id></mixed-citation></tp:treatment-meta><tp:nomenclature><tp:taxon-name>
                        <tp:taxon-name-part taxon-name-part-type="genus">Monema</tp:taxon-name-part>
                        <tp:taxon-name-part taxon-name-part-type="species">meyi</tp:taxon-name-part>
                        <object-id xmlns:xlink="http://www.w3.org/1999/xlink" xlink:type="simple">http://species-id.net/wiki/Monema_meyi</object-id>
                    </tp:taxon-name><tp:taxon-authority>Solovyev &amp; Witt, 2009,</tp:taxon-authority><tp:taxon-status xmlns:xlink="http://www.w3.org/1999/xlink" xlink:type="simple">new record to China</tp:taxon-status><xref ref-type="fig" rid="F1">Figs 3</xref><xref ref-type="fig" rid="F2">, 9</xref><xref ref-type="fig" rid="F4">, 19</xref><tp:nomenclature-citation-list><tp:nomenclature-citation><tp:taxon-name>Monema meyi</tp:taxon-name><comment> Solovyev &amp; Witt, 2009: 108–109. Type locality: Vietnam (ZMHB). </comment></tp:nomenclature-citation></tp:nomenclature-citation-list></tp:nomenclature><tp:treatment-sec sec-type="Description"><title>Description.</title><p>Wing expanse 35-38 mm in male, 36-42 mm in female. The species is similar externally to <italic><tp:taxon-name>Monema flavescens</tp:taxon-name></italic>, but well discriminated by male genitalia: saccular process divided apically, juxta with lateral row of elongate spines, very broad saccus, S-shaped aedeagus with long and strong apical spur.</p><p>Female genitalia: posterior apophysis long, anterior apophysis very short; sclerotized exterior flap at posterior margin of ostium large and elongate, bearing minute hair; ductus bursae very long, basal 1/3 narrow and straight, apical 2/3 wider and spiralled; corpus bursae ovate, large; a pair of signa trigonal, bearing spines.</p></tp:treatment-sec><tp:treatment-sec sec-type="Specimens examined"><title>Specimens examined.</title><p>Hunan, Sangzhi, Baxixiang, 370m, 13 July 2009, Chen Fuqiang (1♀) (gen. slide WU0052); Guangdong, Chebaling (2♀8♂, gen. slides WU0053, WU0054, WU0054a); Sichuan, Emei Shan, 800-1000m, 21 June-25 July 1957, Huang Keren, Zhu Fuxing, Lu Youcai (1♀8♂, gen. slide WU0111); Sichuan, 21-24 July 1974 (1♂, gen. slide WU0137); Guizhou, Jiangkou, Fanjing Shan, 500m, 11 July 1988, Li Wei (1♀2♂, gen. slides WU0115, WU0116); Fujian, Wuyishan, 14 June 1982, Zhang Baolin (1♂, gen. slide WU0177); Jiangle, Longqi Shan, 18Aug. 1991, Song Shimei (1♂, gen. slide WU0121); Hubei, Xuanen, Fengshuiling, 1200-1240m, 25 July 1989, Yang Longlong, Li Wei (1♂, gen. slide WU0129); Hubei, Lichuan, Xingdou Shan, 800m, 21-31 July 1989, Li Wei (3♂, gen. slide WU0138); Hubei, Hefeng, Fengshuiling, 1240m, 29 July 1989, Li Wei(1♂, gen. slide WU0131); Guangxi, Jinxiu, Shengtang Shan, 900m, 17 May 1999, Li Wenzhu (1♂, gen. slide WU0140); Guangxi, Jinxiu Luoxiang, 200-400m, 15-16 May 1999, Han Hongxiang (5♂, gen. slide WU0142); Guangxi, Shangsi Hongqi Linchang, 250m, 28 May 1999, Yuan Decheng (1♂); Dayu, 16 Aug. 1985, Wang Ziqing (1♀); Jiangxi, Deyu Neiliang, 23 Aug. 1985 (1♂, gen. slide WU0150); Jiangxi, Yifengyuan, 2 June 1959 (1♂, gen. slide WU0151); Hainan, Wuzhi Shan, 25 Apr. 1984, Gu Maobin (1♀, gen. slide WU0147); Yunnan, Menghai, 1200m, 18 July 1958, Wang Shuyong (1♂, gen. slide WU0153); Yunnan, Binchuan, Aug. 1959 (2♂, gen. slide WU0154); Yunnan, Weixi, 2320m, 6 July 1979 (1♂, gen. slide WU0155).</p></tp:treatment-sec><tp:treatment-sec sec-type="Distribution"><title>Distribution.</title><p>Hubei, Hunan, Fujian, Jiangxi, Guangdong, Hainan, Guangxi, Sichuan, Guizhou, Yunnan; Vietnam.</p></tp:treatment-sec><tp:treatment-sec sec-type="Remarks"><title>Remarks.</title><p>This species, newly recorded in China, was described based on two males from Vietnam (<xref ref-type="bibr" rid="B12">Solovyev and Witt 2009</xref>). This is the first report and description of the female. The sclerotized exterior flap at posterior margin of ostium is large and elongate compared to that found in <italic><tp:taxon-name>Monema flavescens</tp:taxon-name></italic> and <italic><tp:taxon-name>Monema tanaognatha</tp:taxon-name></italic>.</p><!--PageBreak--><!--PageBreak--></tp:treatment-sec><tp:treatment-sec><!--Section generated to contain objects referenced in tp:taxon-treatment.--><fig id="F1" position="float" orientation="portrait"><label>Figures 1–6.</label><caption><p>Adults. <bold>1</bold> <italic><tp:taxon-name>Monema tanaognatha</tp:taxon-name></italic> Wu &amp; Pan, sp. n., holotype (Kunming, male) <bold>2</bold> <italic><tp:taxon-name>Monema tanaognatha</tp:taxon-name></italic> sp. n., paratype (Kunming, female) <bold>3</bold> <italic><tp:taxon-name>Monema meyi</tp:taxon-name></italic> Solovyev &amp; Witt (Hunan, male) <bold>4</bold> <italic><tp:taxon-name>Monema coralina</tp:taxon-name></italic> Dudgeon (Yunnan, male) <bold>5</bold> <italic><tp:taxon-name>Monema flavescens flavescens</tp:taxon-name></italic> Walker (Beijing, female) <bold>6</bold> <italic><tp:taxon-name>Monema flavescens flavescens</tp:taxon-name></italic> Walker (Black form, Shanghai, male).</p></caption><graphic xmlns:xlink="http://www.w3.org/1999/xlink" xlink:href="ZooKeys-306-023-g001.jpg" position="float" orientation="portrait" xlink:type="simple"/></fig><fig id="F2" position="float" orientation="portrait"><label>Figures 7–12.</label><caption><p>Male genitalia. <bold>7</bold> <italic><tp:taxon-name>Monema tanaognatha</tp:taxon-name></italic> Wu &amp; Pan, sp. n. holotype (gen. slide WU0156) <bold>8</bold> <italic><tp:taxon-name>Monema coralina</tp:taxon-name></italic> Dudgeon (gen. slide L06051) <bold>9</bold> <italic><tp:taxon-name>Monema meyi</tp:taxon-name></italic> Solovyev &amp;Witt (gen. slide WU0121) <bold>10</bold> <italic><tp:taxon-name>Monema flavescens rubriceps</tp:taxon-name></italic> (Matsumura) (16058 MWM GS Taiwan) <bold>11</bold> <italic><tp:taxon-name>Monema melli</tp:taxon-name></italic>  Hering, holotype (TYPE ZHUB GU2) <bold>12</bold> <italic><tp:taxon-name>Monema flavescens flavescens</tp:taxon-name></italic> (Black form, gen. slide L06052).</p></caption><graphic xmlns:xlink="http://www.w3.org/1999/xlink" xlink:href="ZooKeys-306-023-g002.jpg" position="float" orientation="portrait" xlink:type="simple"/></fig><fig id="F4" position="float" orientation="portrait"><label>Figures 18–21.</label><caption><p>Female genitalia. <bold>18</bold> <italic><tp:taxon-name>Monema tanaognatha</tp:taxon-name></italic> Wu &amp; Pan sp. n. (gen. slide WU0156) <bold>19</bold> <italic><tp:taxon-name>Monema meyi</tp:taxon-name></italic> Solovyev &amp;Witt (gen. slide WU0147) <bold>20</bold> <italic><tp:taxon-name>Monema flavescens flavescens</tp:taxon-name></italic> Walker (gen. slide WU0121) <bold>21</bold> <italic><tp:taxon-name>Monema flavescens flavescens</tp:taxon-name></italic> Walker (Black form (gen. slide L06053).</p></caption><graphic xmlns:xlink="http://www.w3.org/1999/xlink" xlink:href="ZooKeys-306-023-g004.jpg" position="float" orientation="portrait" xlink:type="simple"/></fig></tp:treatment-sec><ref-list><ref id="B12"><mixed-citation xmlns:xlink="http://www.w3.org/1999/xlink" xlink:type="simple"><person-group><name name-style="western"><surname>Solovyev</surname><given-names>AV</given-names></name><name name-style="western"><surname>Witt</surname><given-names>TJ</given-names></name></person-group> (<year>2009</year>) <source>The Limacodidae of Vietnam. Entomofauna, Supl.16: 33–321.</source></mixed-citation></ref></ref-list></tp:taxon-treatment>
